# Supplementary material for: Benefits of Probiotic Pretreatment on the Gut Microbiota and Minor Complications after Bowel Preparation for Colonoscopy: A Randomized Double-Blind, Placebo-Controlled Pilot Trial
Source: Nutrients. 2023 Feb 24;15(5):1141. doi: 10.3390/nu15051141 (PMC10004836; doi:10.3390/nu15051141)
Supplement: Supplementary file 1 [file nutrients-15-01141-s001.zip]

Archive with 3 entries (3 files):
- Questionnaire 1 (Supplementary data).pdf
- Questionnaire 2 (Supplementary data).pdf
- SupplementaryFigures.pdf
